# Supplementary material for: Extracellular Vesicles in Regenerative Processes Associated with Muscle Injury Recovery of Professional Athletes Undergoing Sub Maximal Strength Rehabilitation
Source: Int J Mol Sci. 2022 Nov 29;23(23):14913. doi: 10.3390/ijms232314913 (PMC9739739; doi:10.3390/ijms232314913)
Supplement: Supplementary file 1 [file ijms-23-14913-s001.zip]

Archive with 1 entries (1 files):
- ijms-2010086-supplementary.pdf
